# Supplementary material for: Quantification of substoichiometric modification reveals global tsRNA hypomodification, preferences for angiogenin-mediated tRNA cleavage, and idiosyncratic epitranscriptomes of human neuronal cell-lines
Source: Comput Struct Biotechnol J. 2022 Dec 19;21:401–17. doi: 10.1016/j.csbj.2022.12.020 (PMC9798144; doi:10.1016/j.csbj.2022.12.020)
Supplement: Supplementary file 2 — Supplementary material [file mmc2.xlsx]

## Sheet: Feuille1
		Unique tRNA reads
Sample	Total reads	genomic_filter	tRNA_ref	Gain %
MH133	3344093	774780	685766	0.129802
MH134	8211184	97088	83124	0.16799
MH135	6477131	3083724	2540776	0.213694
MH136	6635714	587808	472220	0.244776
MH137	6240285	2771736	2237254	0.238901
MH138	5419692	78826	66639	0.182881
MH139	10251085	4945564	4020276	0.230155
MH140	6192665	182116	143047	0.27312
