# Supplementary material for: Quantification of substoichiometric modification reveals global tsRNA hypomodification, preferences for angiogenin-mediated tRNA cleavage, and idiosyncratic epitranscriptomes of human neuronal cell-lines
Source: Comput Struct Biotechnol J. 2022 Dec 19;21:401–17. doi: 10.1016/j.csbj.2022.12.020 (PMC9798144; doi:10.1016/j.csbj.2022.12.020)
Supplement: Supplementary file 3 — Supplementary material [file mmc3.csv]

tRNA_type	position	tRNA_pos	method	attribution
Ala_AGC1	17	17	RMS	Discarded site
Ala_AGC1	45	45	RMS	Discarded site
Ala_CGC_TGC_AGC2	7	7	RMS	Discarded site
Ala_CGC_TGC_AGC2	36	37	AAS	Discarded site
Ala_CGC_TGC_AGC2	37	38	AAS	Discarded site
Ala_CGC_TGC_AGC2	44	45	RMS	Discarded site
Ala_CGC_TGC_AGC2	67	68	RMS	Discarded site
Arg_CCG1_TCG	37	37	AAS	Discarded site
Arg_CCG1_TCG	38	38	AAS	Discarded site
Arg_CCG1_TCG	65	65	RMS	Discarded site
Arg_ACG	37	37	AAS	Discarded site
Arg_ACG	38	38	AAS	Discarded site
Arg_ACG	39	39	AAS	Discarded site
Arg_ACG	49	49	AAS	Discarded site
Arg_CCT_CCG2	10	10	AAS	Discarded site
Asn_GTT	21	20a	AAS	Discarded site (acp3U in tRNAdb2009)
Asn_GTT	27	26	AAS	Discarded site
Asn_GTT	46	45	RMS	Discarded site
Asp_GTC	34	34	AAS	Discarded site
Asp_GTC	38	38	AAS	Discarded site
Gln_CTG2	48	49	AAS	Discarded site
Gln_CTG2	50	51	AAS	Discarded site
Gln_CTG2	55	56	AAS	Discarded site
Gln_CTG2	58	59	AAS	Discarded site
Gln_CTG2	63	64	RMS	Discarded site
Gln_CTG1_TTG	10	11	AAS	Discarded site
Gln_CTG1_TTG	28	28	RMS	Discarded site
Glu_CTC_TTC1	12	12	BS	Discarded site
Glu_TTC2	64	65	RMS	Discarded site
Gly_TCC	45	46	RMS	Discarded site
Gly_CCC1_GCC	4	4	RMS	Discarded false negative (tRNAdb2009) (poor quantification at this site)
His_GTG	32	32	RMS	Discarded site (Psi in tRNAdb2009)
His_GTG	67	68	RMS	Discarded site
Ile_AAT_GAT	40	39	AAS	Discarded site
Ile_AAT_GAT	46	45	RMS	Discarded site
Ile_TAT	34	33	AAS	Discarded site
Leu_TAA	12	12	BS	Discarded site
Leu_TAA	58	48	RMS	Discarded site
Leu_CAG_CAA	38	37	AAS	Discarded site
Leu_CAG_CAA	47	e12	AAS	Discarded site
Leu_CAG_CAA	48	47	AAS	Discarded site
Leu_CAG_CAA	49	48	AAS	Discarded site
Leu_CAG_CAA	58	48	RMS	Discarded site
Lys_CTT	17	17	BS	Discarded site
Phe_GAA	37	37	AAS	Discarded site
Pro_AGG_CGG_TGG	37	38	AAS	Discarded site
SeC_TCA	33	31	AAS	Discarded site
SeC_TCA	34	32	AAS	Discarded site (unmodified in tRNAdb2009)
Ser_AGA_TGA	39	39	RMS	Discarded site (Psi in tRNAdb2009)
Ser_GCT	11	11	BS	Discarded site
Ser_GCT	26	26	AAS	Discarded site
Ser_GCT	50	49	AAS	Discarded site
Thr_CGT1	37	38	AAS	Discarded site
Thr_TGT1_CGT2	16	16	AAS	Discarded site
Thr_TGT1_CGT2	66	66	RMS	Discarded site
Thr_AGT_CGT3_TGT2	39	38	AAS	Discarded site
Trp_CCA	25	26	AAS	Discarded site
Trp_CCA	37	38	AAS	Discarded site
Trp_CCA	44	45	RMS	Discarded site
Tyr_GTA1	26	26	AAS	Discarded site
Tyr_GTA1	27	27	AAS	Discarded site
Tyr_GTA1	45	45	AAS	Discarded site
Tyr_GTA1	45	45	RMS	Discarded site
Val_AAC_CAC_TAC1	58	58	AAS	Discarded site
